# Supplementary material for: Personal Network Inference Unveils Heterogeneous Immune Response Patterns to Viral Infection in Children with Acute Wheezing
Source: J Pers Med. 2021 Dec 3;11(12):1293. doi: 10.3390/jpm11121293 (PMC8706513; doi:10.3390/jpm11121293)
Supplement: Supplementary file 1 [file jpm-11-01293-s001.zip]

Archive with 1 entries (1 files):
- jpm-1455769-supplementary.pdf
